# Supplementary material for: Epilepsy and BRAF Mutations: Phenotypes, Natural History and Genotype-Phenotype Correlations
Source: Genes (Basel). 2021 Aug 26;12(9):1316. doi: 10.3390/genes12091316 (PMC8470450; doi:10.3390/genes12091316)
Supplement: Supplementary file 1 [file genes-12-01316-s001.zip]

Archive with 1 entries (1 files):
- genes-1334004-supplementary.pdf
